# Supplementary material for: Inactivation of ca10a and ca10b Genes Leads to Abnormal Embryonic Development and Alters Movement Pattern in Zebrafish
Source: PLoS One. 2015 Jul 28;10(7):e0134263. doi: 10.1371/journal.pone.0134263 (PMC4539348; doi:10.1371/journal.pone.0134263)
Supplement: S1 Data — (FASTA) [file pone.0134263.s001.fasta]

>Anas_platyrhynchos_CA10_ENSAPLP00000003254
MEIVWEVLFLLQANFIVCISAQQNSPKIHEGWWAYKEVVQGSFVPVPSFWGLVNSAWNLC
SVGKRQSPVNIETSHMIFDPFLTPLRINTGGRKVSGTMYNTGRHVSLRLDKEHLVNISGG
PMTYSHRLEEIRLHFGSEDSQGSEHLLNGQAFSGEVQLIHYNHELYTNVTEAAKSPNGLV
VVSIFMKVSESSNPFLNRMLNRDTITRITYKNDAYLLQGLNIEELYPETSSFITYDGSMT
IPPCYETASWIIMNKPVYITRMQMHSLRLLSQNQPSQIFLSMSDNFRPVQPLNNRCIRTN
INFSLQGKDCPNNRAQKLQYRVNEWLLK

>Anas_platyrhynchos_CARP_X_ENSAPLG00000003762
ATGGAAATTGTTTGGGAGGTGCTTTTTCTTCTGCAAGCGAATTTCATCGTCTGCATTTCA
GCTCAACAAAATTCACCAAAAATCCATGAGGGCTGGTGGGCTTATAAGGAGGTGGTCCAG
GGAAGCTTTGTTCCAGTTCCCTCCTTTTGGGGTTTGGTGAACTCAGCTTGGAATCTTTGC
TCCGTTGGGAAAAGACAGTCACCTGTCAATATTGAAACCAGCCATATGATTTTTGATCCC
TTCTTAACACCACTTCGCATAAACACGGGGGGAAGGAAGGTCAGCGGAACAATGTATAAT
ACAGGGAGACACGTATCTCTACGATTAGACAAAGAGCATTTGGTCAACATCTCTGGAGGG
CCGATGACATACAGCCACCGCCTTGAGGAAATCCGGTTACACTTTGGAAGTGAAGACAGC
CAGGGATCAGAGCACCTACTCAATGGACAGGCTTTCTCTGGGGAGGTTCAACTAATCCAC
TACAACCATGAGCTGTACACAAACGTCACGGAAGCTGCAAAGAGTCCTAATGGGTTGGTG
GTAGTTTCCATATTTATGAAAGTATCTGAATCATCAAATCCATTTCTAAATCGTATGCTT
AACAGAGACACTATAACAAGAATAACGTATAAAAATGATGCATACTTACTACAGGGGCTT
AATATTGAGGAACTTTATCCAGAGACCTCTAGTTTCATTACATACGATGGGTCAATGACA
ATTCCACCCTGCTATGAAACAGCAAGTTGGATAATAATGAACAAACCTGTCTACATAACA
AGGATGCAGATGCATTCTTTACGACTGCTAAGCCAGAATCAGCCATCACAGATATTCCTG
AGCATGAGCGACAATTTCAGACCAGTCCAGCCTCTCAACAATCGATGTATCCGAACCAAT
ATCAACTTTAGTTTACAGGGAAAAGATTGCCCAAACAATAGAGCACAGAAACTACAGTAT
AGAGTAAATGAATGGCTCCTCAAG


>Dasypus_novemcinctus_CA11_ENSDNOP00000030322
MGGAARLSAPRALVLWAALGAAAHLGPAPDPEDWWSYKDNLQGNFVPGPPFWGLVNAAWS
LCAVGKRQSPVDVELKRVLYDPFLPPLRLSTGGEKLRGTLYNTGRHVSFLPAPRPVVNVS
GGPLLYSHRLSELRLLFGARDGAGSEHHINHQGFSAEVQLIHFNQELYGNLSAASRGPNG
LAILSLFVNVASSSNPFLSRLLNRDTITRISYKNDAYFLQDLSLELLFPESFGFITYQGS
LSTPPCSETVTWILIDRALNITSLQMHSLRLLSQNPPSQIFQSLSGNGRPLQSLAHRALR
GNRDPRHPERRCRGPNYRLHVDGAPHGR

>Dasypus_novemcinctus_CARP_XI_ENSDNOG00000007144
ATGGGCGGTGCAGCTCGTCTGAGCGCCCCTAGAGCGCTGGTGCTCTGGGCCGCACTGGGG
GCGGCAGCTCACCTCGGCCCAGCGCCTGACCCCGAGGACTGGTGGAGCTACAAGGATAAT
CTCCAGGGAAACTTCGTGCCAGGGCCTCCCTTCTGGGGTCTGGTGAATGCAGCCTGGAGT
CTGTGTGCCGTGGGGAAGCGGCAGAGCCCTGTGGATGTGGAGCTGAAGAGGGTCCTCTAC
GATCCTTTCCTGCCCCCCCTGAGGCTCAGCACTGGGGGAGAGAAGCTCCGGGGAACCCTG
TACAACACGGGCCGCCATGTCTCCTTCCTGCCCGCGCCCCGGCCTGTGGTCAACGTGTCT
GGGGGTCCCCTCCTCTATAGCCACCGACTCAGTGAACTGCGGCTGCTGTTTGGTGCACGG
GACGGAGCGGGCTCTGAACACCACATCAATCACCAGGGCTTCTCTGCTGAGGTGCAGCTC
ATTCACTTCAATCAGGAACTCTACGGGAACCTCAGTGCAGCCTCCCGGGGCCCCAATGGC
CTGGCCATTCTCAGCCTTTTTGTCAATGTGGCCAGCAGCTCAAATCCATTCCTCAGCCGG
CTTCTCAATCGTGACACCATCACCCGCATCTCCTACAAAAATGATGCCTACTTTCTCCAA
GACCTAAGCCTGGAGCTCCTATTTCCTGAATCCTTCGGCTTCATCACCTATCAGGGATCT
CTCAGCACCCCGCCCTGTTCAGAGACTGTCACCTGGATCCTCATCGACCGAGCCCTCAAT
ATCACCTCCCTCCAGATGCACTCCCTGAGACTCCTGAGCCAGAACCCTCCGTCCCAGATC
TTCCAGAGCCTCAGCGGTAACGGCCGGCCCCTGCAGTCCTTGGCCCACAGGGCCCTGAGG
GGCAACAGGGACCCCCGGCACCCCGAGAGGCGCTGCCGAGGCCCCAACTACCGTCTGCAT
GTGGATGGTGCCCCCCACGGTCGC


>Gadus_morhua_CA10b_ENSGMOP00000009825
MRVVWNIALICHACFICTSSAQPGSSKLHEGWWAYKDVVQGSFVPVPSFWGLVNSAWNLC
AMGKKQSPVDIETSHMIFDPFLTPLRVNTGGRRLGGTMYNTGKHVSLRPDKAHLVNISGG
PLGYSYRLEEVRLHFGSEDYQGSEHLLNGQGFPGEVQLIHYNQDLYANYSEAVRSPHGIA
VVTIFIKLSENPNIFLNRMLNRDTITRINYKHDAFLLMGLNMGDLYPDTTRYITYEGSVT
IPPCYETATWILINKPIYITQMQMHSLRLLSQHEPYKIFLSMSDNTRPTQPLLQRCIRTN
IQFSK

>Gadus_morhua_CARP_ENSGMOG00000009194
ATGCGTGTCGTTTGGAATATAGCCCTGATCTGCCATGCATGTTTCATCTGCACGTCATCA
GCTCAGCCCGGATCATCCAAGCTTCATGAGGGTTGGTGGGCGTACAAGGACGTCGTCCAG
GGAAGTTTCGTCCCAGTGCCATCCTTCTGGGGACTGGTGAACTCGGCGTGGAACCTGTGT
GCCATGGGGAAGAAGCAGTCACCCGTCGACATAGAAACCAGCCACATGATCTTTGACCCC
TTCCTGACCCCGCTGAGGGTAAACACCGGGGGTCGTCGGCTGGGGGGCACCATGTACAAC
ACGGGGAAGCACGTCTCCCTGCGGCCGGACAAGGCCCACCTGGTCAACATCTCGGGGGGC
CCTCTGGGGTACAGCTACCGGCTGGAGGAGGTGCGCCTGCACTTCGGGAGCGAGGACTAC
CAGGGCTCCGAGCACCTCCTCAACGGACAGGGCTTCCCCGGAGAGGTCCAGCTTATCCAT
TACAACCAGGACCTGTACGCCAACTACAGCGAGGCCGTCCGGAGCCCGCACGGTATCGCC
GTGGTAACCATCTTCATCAAGCTGTCGGAGAACCCCAATATTTTCCTTAATCGAATGCTG
AACCGAGACACCATCACCAGAATCAACTACAAACATGATGCTTTCCTCCTGATGGGGCTG
AACATGGGGGACCTGTACCCAGACACCACGCGCTACATCACCTACGAGGGCTCCGTCACC
ATCCCGCCCTGCTACGAGACCGCCACCTGGATCCTCATCAACAAGCCCATCTACATCACG
CAGATGCAGATGCACTCCCTGCGCCTGCTGAGCCAGCACGAGCCCTACAAGATCTTCCTG
AGCATGAGCGACAACACGCGGCCCACGCAGCCGCTGCTGCAGCGCTGCATCCGCACCAAC
ATCCAGTTCAGCAAG


>Otolemur_garnettii_CA_X_ENSOGAP00000004458
AGIRSRSGCGLTEPDGLYMMGMKVLAQQNSPKIHEGWWAYKEVVQGSFVPVPSFWGLVNS
AWNLCSVGKRQSPVNIETSHMIFDPFLTPLRINTGGRKVSGTMYNTGRHVSLRLDKEHLV
NISGGPMTYSHRLEEIRLHFGSEDSQGSEHLLNGQAFSGEVQLIHYNHELYTNVTEAAKS
PNGLVVVSIFIKVSDSSNPFLNRMLNRDTITRITYKNDAYLLQGLNIEELYPETSSFITY
DGSMTIPPCYETASWIIMNKPVYITRMQMHSLRLLSQNQPSQIFLSMSDNFRPVQPLNNR
CIRTNINFSLQGKDCPNNRAQKLQYRVNEWLLK

>Otolemur_garnettii_CARP_X_ENSOGAG00000004991
GCTGGAATCAGGAGCAGGTCAGGATGTGGGTTAACAGAACCTGATGGATTGTATATGATG
GGGATGAAGGTTTTAGCTCAACAGAATTCACCAAAAATCCATGAAGGCTGGTGGGCGTAC
AAGGAGGTGGTCCAGGGAAGCTTTGTTCCAGTTCCTTCTTTCTGGGGATTGGTGAACTCA
GCCTGGAACCTTTGCTCCGTAGGGAAACGGCAGTCGCCAGTCAACATAGAGACCAGCCAC
ATGATCTTCGACCCCTTTCTGACGCCCCTTCGCATCAACACTGGGGGCAGGAAGGTCAGT
GGGACCATGTACAACACCGGGAGACATGTATCCCTGCGCCTGGACAAGGAGCACTTGGTC
AACATATCGGGAGGGCCCATGACGTACAGCCACCGGCTGGAGGAGATACGGTTACACTTC
GGGAGTGAGGACAGCCAAGGATCGGAGCACCTCCTCAACGGACAGGCCTTCTCCGGGGAG
GTGCAGCTCATCCACTATAACCATGAGCTATACACAAATGTCACAGAAGCTGCAAAGAGT
CCAAACGGATTGGTGGTAGTTTCTATATTTATCAAAGTTTCTGATTCATCAAATCCATTT
CTTAATCGAATGCTCAACAGAGATACCATCACAAGAATAACCTATAAAAATGATGCATAT
TTACTACAGGGACTTAATATAGAGGAGCTGTATCCAGAGACCTCTAGTTTCATTACTTAT
GATGGGTCGATGACTATCCCTCCCTGCTATGAGACAGCAAGTTGGATAATAATGAACAAA
CCGGTCTACATAACCAGGATGCAGATGCATTCCTTACGCCTGCTCAGCCAGAATCAGCCA
TCTCAGATCTTTCTGAGCATGAGCGACAACTTCAGGCCTGTCCAGCCACTCAACAACCGT
TGCATCCGCACCAACATCAACTTCAGTTTACAAGGGAAGGACTGTCCAAACAACCGAGCC
CAGAAGCTCCAGTATAGAGTAAATGAATGGCTCCTCAAG


>Pteropus_vampyrus_ENSPVAP00000013111
AEGLRSLGYGSVEFSALCVVEMRKNAQQNSPKIHEGWWAYKEVVQGSFVPVPSFWGLVNS
AWNLCSVGKRQSPVNIETSHMIFDPFLTPLRINTGGRKVSGTMYNTGRHVSLRLDKEHLV
NISGGPMTYSHRLEEIRLHFGSEDSQGSEHLLNGQAFSGEVQLIHYNHELYTNVTEAAKS
PNGLVVVSIFIKVSDSSNPFLNRMLNRDTITRITYKNDAYLLQGLNIEELYPETSSFITY
DGSMTIPCYETASWIIMNKPVYITRMQMHSLRLLSQNQPSQIFLSMSDNFRPVQPLNNRC
IRTNINFSLQGKDCPNNRAQKLQYRVNEWLLK

>Pteropus_vampyrus_CARP_X_ENSPVAG00000013905
GCAGAGGGACTCAGGAGCCTAGGATATGGATCAGTGGAGTTTAGTGCATTGTGTGTGGTG
GAAATGAGGAAGAATGCTCAACAGAATTCACCAAAAATCCATGAAGGCTGGTGGGCATAC
AAGGAGGTGGTCCAGGGAAGCTTTGTTCCAGTTCCTTCTTTCTGGGGATTGGTGAACTCA
GCTTGGAATCTTTGCTCTGTGGGGAAACGGCAGTCACCAGTCAACATAGAAACCAGTCAC
ATGATTTTCGACCCCTTTCTGACTCCTCTCCGCATCAATACTGGCGGTAGGAAGGTCAGT
GGGACTATGTACAACACTGGAAGACATGTGTCCTTACGCCTGGACAAGGAGCATTTGGTC
AACATATCAGGAGGGCCCATGACATACAGCCACCGGCTGGAGGAGATACGGCTACACTTT
GGGAGTGAGGATAGCCAAGGCTCAGAGCACCTCCTCAATGGACAAGCCTTCTCTGGGGAG
GTGCAGCTCATCCACTATAACCATGAGTTATATACAAATGTCACAGAAGCTGCAAAGAGC
CCAAATGGATTGGTGGTAGTTTCTATATTTATAAAAGTTTCTGATTCATCAAACCCATTT
CTTAATCGAATGCTCAACAGAGACACTATCACAAGAATAACATATAAAAATGATGCATAT
TTACTACAGGGACTTAATATAGAGGAACTATATCCAGAGACCTCTAGTTTCATTACTTAT
GATGGGTCGATGACTATCCCGTGCTATGAGACAGCAAGTTGGATAATAATGAACAAACCT
GTCTATATAACGAGGATGCAGATGCATTCCTTACGCCTGCTCAGCCAGAATCAGCCATCT
CAGATCTTTCTGAGCATGAGTGACAACTTCAGGCCTGTCCAGCCACTCAACAACCGCTGT
ATCCGCACCAACATCAACTTCAGTTTACAAGGGAAGGACTGTCCAAACAACCGAGCCCAG
AAGCTTCAGTATAGAGTAAATGAATGGCTCCTCAAGTAG


>Tursiops_truncatus_ENSTTRP00000001587
MERIRSCLGHGSMELNELHVMGERENAQQNSPKIHEGWWAYKEVVQGSFVPVPSFWGLVN
SAWNLCSVGKRQSPVNIETSHMIFDPFLTPLRINTGGRKVSGTMYNTGRHVSLRLDKEHL
VNVSGGPMTYSHRLEEVRLHFGSEDSQGSEHLLNGQAFSGEVQLIHYNHELYTNVTEAAK
SPNGLVVVSIFIKVSDSSNPFLNRMLNRDTITRITYKNDAYLLQGLNIEELYPETSSFIT
YDGSMTIPPCYETASWIIMNKPVYITRMQMHSLRLLSQNQPSQIFLSMSDNFRPVQPLNN
RCIRTNINFSLQGKDCPNNRAQKLQYRVNEWLLK

>Tursiops_truncatus_CARP_X_ENSTTRG00000001682
ATGGAGAGAATCAGGAGTTGTTTAGGACACGGATCAATGGAGCTTAATGAATTGCATGTG
ATGGGGGAGAGGGAGAACGCTCAACAGAACTCACCAAAAATCCATGAAGGCTGGTGGGCA
TACAAGGAGGTGGTCCAGGGAAGCTTTGTCCCAGTTCCTTCTTTCTGGGGATTGGTGAAC
TCAGCTTGGAATCTTTGCTCTGTGGGGAAACGGCAGTCACCAGTCAATATAGAGACTAGT
CACATGATCTTCGACCCCTTTCTGACGCCCCTTCGCATCAACACTGGGGGCAGGAAGGTC
AGTGGGACCATGTACAACACTGGAAGACATGTGTCCCTGCGCCTGGACAAGGAGCACTTG
GTCAACGTATCAGGAGGGCCCATGACATACAGCCACCGGCTGGAGGAGGTCCGGCTACAC
TTTGGTAGTGAGGATAGCCAAGGGTCAGAGCACCTCCTCAACGGACAAGCCTTCTCTGGG
GAGGTGCAGCTCATCCACTATAACCACGAGTTATATACCAATGTCACAGAAGCTGCAAAG
AGCCCAAATGGATTGGTGGTAGTTTCTATATTTATAAAAGTTTCTGATTCATCAAACCCA
TTTCTTAATCGAATGCTCAACAGAGACACTATCACAAGAATAACATATAAAAATGATGCA
TATTTACTACAGGGACTTAATATAGAGGAACTATATCCAGAGACCTCTAGTTTCATTACT
TATGATGGGTCAATGACTATCCCACCCTGCTATGAGACGGCAAGCTGGATAATAATGAAC
AAACCTGTCTATATAACCAGGATGCAGATGCATTCCTTACGCCTGCTCAGCCAGAATCAA
CCATCTCAGATCTTTCTGAGCATGAGTGACAACTTCAGGCCCGTCCAGCCACTCAACAAC
CGTTGCATTCGCACCAACATCAACTTCAGTTTACAGGGGAAGGACTGTCCAAACAACCGG
GCCCAGAAGCTTCAGTATAGAGTAAATGAATGGCTCCTCAAATAG


>Petromyzon_marinus_CARP_A_novel_prediction
AAAQYSSQRIQDDWWTYKEIPNGNFVPGPAFWGLVNSGWNLCSVGKRQSPVDVETGRMIF
DPFLTPMKINTGGRKISGTMYNTGKYISLRLDKEHLVNVSGGPMTYNHRLEEVRIHFGSE
DRQGSEHLLNGQAFPGEVQLIHYNHELYPNASEAARNPNGLVAVSIFIKVSESPNQFLDK
LLNRDTITRITYKNDAYLLRELSVEDVYPETQSYITYDGSLTTPPCHETVTWIIMNKPTY
ITRVQMHSLRLLSQSQPSQIFHSMSDNVRPTQGLNNRCIRTNINFSQPGKDCPNKKPQKL
QYRVNELILK

>Petromyzon_marinus_ENSPMAG00000003164_novel_prediction
GCCGCAGCTCAGTACAGCTCCCAGAGGATACAAGACGACTGGTGGACCTACAAGGAGATC
CCGAATGGAAACTTCGTTCCAGGGCCGGCGTTCTGGGGGCTCGTGAACTCCGGCTGGAAC
TTGTGCTCCGTCGGCAAGAGGCAGTCGCCGGTGGACGTGGAGACGGGACGGATGATCTTT
GACCCTTTCCTGACCCCGATGAAGATCAACACGGGCGGCAGGAAGATCAGCGGCACCATG
TACAACACGGGCAAGTACATCTCGCTCCGCCTGGACAAGGAGCACCTGGTGAACGTGTCG
GGCGGTCCCATGACCTACAACCACCGCCTGGAGGAGGTCCGCATCCACTTCGGCAGCGAG
GACAGACAGGGCTCGGAGCACCTCCTCAACGGGCAGGCGTTCCCCGGAGAGGTTCAGCTC
ATCCATTACAACCACGAGTTGTATCCCAACGCGTCGGAGGCTGCGCGGAACCCCAACGGA
CTGGTCGCCGTCTCCATATTCATCAAGGTGTCAGAATCTCCAAATCAGTTTCTGGATAAA
CTCCTGAACCGAGACACTATCACGAGGATCACGTACAAGAACGACGCGTACCTGCTGCGC
GAGCTCTCGGTGGAGGACGTCTACCCCGAGACGCAGAGCTACATCACGTACGACGGCTCA
CTCACCACGCCGCCGTGCCACGAGACCGTCACCTGGATCATCATGAACAAGCCCACGTAC
ATCACCCGCGTGCAGATGCACTCGCTGAGGCTCCTGAGCCAGAGTCAGCCGTCGCAGATT
TTCCACAGCATGTCGGACAACGTGCGCCCGACGCAGGGCCTCAACAACCGATGCATCCGC
ACCAACATCAACTTCAGCCAGCCCGGGAAGGACTGCCCCAACAAGAAGCCGCAGAAGCTG
CAGTACAGAGTTAATGAATTGATTCTGAAA

>Petromyzon_marinus_CARP_B_novel_prediction
SPVVVVVVAAHYGSQRAQEDWWAYKEVVQGNFIPGPAFWGLVNSAWSLCSVGKKQSPVNI
ETSRMIFDPFLLPLRINTGGRMVSGTMYNTGRHMTLRLDKDHLVNISGGPIVYGNRLEEI
RLHFGSKDGQGSEHMLNGQAFAGEVQLIHYNHELYTNVSDAARNPAGLTIVTIFMKVSET
TNRFLDRLLNRDTITRIAYKNDAYLLQGLSVEELYPDTSSYITYEGSMTTPPCYETVTWI
VMNKPVYITHLQMHSLRLLSQNLPSQIFLSMNDNFRPTQTLSSRCVRTNINFNFSGRDCP
NKKPQKLKYRAHTGVLE

>Petromyzon_marinus_ENSPMAG00000008990_novel_prediction
TCCCCCGTTGTTGTTGTTGTTGTTGCAGCCCACTATGGCTCGCAGAGGGCCCAGGAGGAC
TGGTGGGCCTACAAGGAAGTGGTGCAGGGGAACTTCATACCCGGCCCGGCATTCTGGGGC
CTGGTAAACTCTGCATGGAGCCTGTGCTCCGTAGGTAAGAAGCAGTCACCCGTCAACATC
GAGACCAGTCGGATGATCTTCGACCCCTTTTTGCTGCCTCTGCGCATCAACACTGGCGGA
AGAATGGTCAGTGGCACGATGTACAACACGGGTCGGCACATGACGCTACGCTTGGACAAG
GACCACCTCGTCAATATCTCTGGAGGCCCCATCGTCTATGGCAACCGCTTGGAGGAGATC
CGACTCCATTTTGGCAGCAAGGATGGACAAGGCTCAGAGCACATGCTGAACGGACAGGCG
TTTGCAGGAGAGGTGCAGCTAATTCACTACAACCACGAGCTCTACACAAACGTGTCGGAC
GCAGCCCGCAACCCAGCAGGACTCACCATCGTCACCATTTTTATGAAGGTGTCGGAGACT
ACTAACCGGTTTTTGGACAGACTGCTCAACCGAGACACCATAACAAGAATCGCATACAAA
AATGACGCCTACCTGCTTCAGGGTCTATCTGTCGAAGAACTCTACCCAGATACGTCAAGC
TACATCACATACGAAGGATCCATGACGACGCCACCCTGCTATGAGACCGTCACCTGGATC
GTCATGAACAAACCAGTGTATATCACTCACCTGCAGATGCATTCCCTTCGACTACTTAGC
CAAAACCTTCCATCTCAGATCTTTCTGAGTATGAACGACAATTTCAGGCCAACTCAAACG
CTCAGTAGCAGATGCGTCCGCACCAACATCAACTTCAACTTTTCTGGCAGAGACTGCCCC
AACAAGAAACCGCAAAAGCTGAAGTACAGAGCACATACCGGTGTGTTGGAG
