# Supplementary material for: Inactivation of ca10a and ca10b Genes Leads to Abnormal Embryonic Development and Alters Movement Pattern in Zebrafish
Source: PLoS One. 2015 Jul 28;10(7):e0134263. doi: 10.1371/journal.pone.0134263 (PMC4539348; doi:10.1371/journal.pone.0134263)
Supplement: S1 Table — The table shows the details of the sequences used in the phylogenetic tree. (XLSX) [file pone.0134263.s007.xlsx]

## Sheet: Sheet1
Ens Gene ID	Ens Prot ID	Species - Protein
ENSAPLG00000003762	ENSAPLP00000003254	Anas platyrhynchos CARP X
ENSACAG00000017362	ENSACAP00000017111	Anolis carolinensis CARP X
ENSBTAG00000034681	ENSBTAP00000046047	Bos taurus CARP X
ENSCJAG00000011392	ENSCJAP00000020988	Callithrix jacchus CARP X
ENSCAFG00000030895	ENSCAFP00000036841	Canis familiaris CARP X
ENSCPOG00000015491	ENSCPOP00000013970	Cavia porcellus CARP X
ENSDARG00000052644	ENSDARP00000069028	Danio rerio CARP Xa
ENSDNOG00000033523	ENSDNOP00000020186	Dasypus novemcinctus CARP X
ENSECAG00000013061	ENSECAP00000010848	Equus caballus CARP X
ENSFCAG00000002278	ENSFCAP00000002102	Felis catus CARP X
ENSGALG00000002993	ENSGALP00000004733	Gallus gallus CARP X
ENSG00000154975	ENSP00000405388	Homo sapiens CARP X
ENSSTOG00000016378	ENSSTOP00000014664	Ictidomys tridecemlineatus CARP X
ENSLACG00000009476	ENSLACP00000010763	Latimeria_chalumnae_CARP_X
ENSLOCG00000011070	ENSLOCP00000013598	Lepisosteus oculatus CARP X
ENSMMUG00000013737	ENSMMUP00000018062	Macaca mulatta CARP X
ENSMUSG00000056158	ENSMUSP00000103495	Mus musculus CARP X
ENSMPUG00000015610	ENSMPUP00000015500	Mustela putorius_furo CARP X
ENSNLEG00000007945	ENSNLEP00000009701	Nomascus leucogenys CARP X
ENSONIG00000019505	ENSONIP00000024552	Oreochromis niloticus CARP Xa
ENSOCUG00000002345	ENSOCUP00000002025	Oryctolagus cuniculus CARP X
ENSOGAG00000004991	ENSOGAP00000004458	Otolemur garnettii CARP X
ENSPTRG00000009419	ENSPTRP00000016004	Pan troglodytes CARP X
ENSPSIG00000014709	ENSPSIP00000016527	Pelodiscus sinensis CARP X
ENSPPYG00000008263	ENSPPYP00000009286	Pongo abelii CARP X
ENSPVAG00000013905	ENSPVAP00000013111	Pteropus vampyrus CARP X
ENSRNOG00000002626	ENSRNOP00000065699	Rattus norvegicus CARP X
ENSTGUG00000009427	ENSTGUP00000009733	Taeniopygia guttata CARP X
ENSTTRG00000001682	ENSTTRP00000001587	Tursiops truncatus CARP X
ENSXETG00000001296	ENSXETP00000002775	Xenopus tropicalis CARP X
ENSAMEG00000014812	ENSAMEP00000015625	Ailuropoda melanoleuca CARP XI
ENSACAG00000015821	ENSACAP00000015571	Anolis carolinensis CARP XI
ENSCJAG00000000345	ENSCJAP00000000595	Callithrix jacchus CARP XI
ENSCAFG00000030245	ENSCAFP00000005855	Canis familiaris CARP XI
ENSDARG00000009568	ENSDARP00000055263	Danio rerio CARP Xb
ENSDNOG00000007144	ENSDNOP00000030322	Dasypus novemcinctus CARP XI
FBGN0052698	FBpp0298824	Drosophila melanogaster CARP
ENSFCAG00000031958	ENSFCAP00000019492	Felis catus CARP XI
ENSGMOG00000009194	ENSGMOP00000009825	Gadus morhua CARP Xb
ENSGACG00000000484	ENSGACP00000000619	Gasterosteus aculeatus CARP Xb
ENSGGOG00000001446	ENSGGOP00000001428	Gorilla gorilla CARP XI
ENSG00000063180	ENSP00000084798	Homo sapiens CARP XI
ENSSTOG00000025135	ENSSTOP00000016439	Ictidomys tridecemlineatus CARP XI
ENSLAFG00000031329	ENSLAFP00000025237	Loxodonta africana CARP XI
ENSMMUG00000022161	ENSMMUP00000029173	Macaca mulatta CARP XI
ENSMUSG00000003273	ENSMUSP00000003360	Mus musculus CARP XI
ENSMPUG00000003847	ENSMPUP00000003817	Mustela putorius_furo CARP XI
ENSNLEG00000004568	ENSNLEP00000005559	Nomascus leucogenys CARP XI
ENSONIG00000006280	ENSONIP00000007914	Oreochromis niloticus CARP Xb
ENSOGAG00000030190	ENSOGAP00000019893	Otolemur garnettii CARP XI
ENSOARG00000012007	ENSOARP00000012872	Ovis aries CARP XI
ENSPTRG00000011248	ENSPMAP00000006359	Pan troglodytes CARP XI
ENSPPYG00000010208	ENSPPYP00000011417	Pongo abelii CARP XI
ENSRNOG00000021017	ENSRNOP00000028540	Rattus norvegicus CARP XI
ENSSSCG00000003147	ENSSSCP00000003409	Sus scrofa CARP XI
ENSTRUG00000012987	ENSTRUP00000032938	Takifugu rubripes CARP Xb
ENSPMAG00000003164	novel prediction	Lethenteron japonicum CARP-A
ENSPMAG00000008990	novel prediction	Lethenteron japonicum CARP-B
